# Supplementary material for: Electronically integrated microcatheters based on self-assembling polymer films
Source: Sci Adv. 2021 Dec 17;7(51):eabl5408. doi: 10.1126/sciadv.abl5408 (PMC8682992; doi:10.1126/sciadv.abl5408)
Supplement: Supplementary file 2 — Movies S1 to S6 [file sciadv.abl5408_movies_s1_to_s6.zip]

Archive with 6 entries (6 files):
- sciadv.abl5408_movie_s1.mp4
- sciadv.abl5408_movie_s2.mp4
- sciadv.abl5408_movie_s3.mp4
- sciadv.abl5408_movie_s4.mp4
- sciadv.abl5408_movie_s5.mp4
- sciadv.abl5408_movie_s6.mp4
